# Supplementary material for: Triterpenoids from Vitellaria paradoxa Stem Barks Reduce Nitrite Levels in LPS-Stimulated Macrophages
Source: Plants (Basel). 2021 May 18;10(5):1006. doi: 10.3390/plants10051006 (PMC8158121; doi:10.3390/plants10051006)
Supplement: Supplementary file 1 [file plants-10-01006-s001.zip]

Archive with 1 entries (1 files):
- plants-1210074-supplementary.pdf
